# Supplementary material for: Cooperativity of ESPT and Aggregation-Induced Emission Effects—An Experimental and Theoretical Analysis of a 1,3,4-Thiadiazole Derivative
Source: Int J Mol Sci. 2024 Mar 15;25(6):3352. doi: 10.3390/ijms25063352 (PMC10970551; doi:10.3390/ijms25063352)
Supplement: Supplementary file 1 [file ijms-25-03352-s001.zip]

Archive with 1 entries (1 files):
- ijms-2881139-supplementary.pdf
